# Supplementary material for: Study on Physicochemical Properties of Biocomposite Films with Spent Coffee Grounds as a Filler and Their Influence on Physiological State of Growing Plants
Source: Int J Mol Sci. 2023 Apr 26;24(9):7864. doi: 10.3390/ijms24097864 (PMC10178467; doi:10.3390/ijms24097864)
Supplement: Supplementary file 1 [file ijms-24-07864-s001.zip]

Archive with 1 entries (1 files):
- ijms-2347049-supplementary.pdf
